# Supplementary material for: Complexes of Glucarolactones with Water-Soluble Copolymers of N-Vinylpyrrolidone with N-Vinylamine as Inhibitors of β-Glucuronidase Efficacy
Source: Polymers (Basel). 2021 Dec 28;14(1):105. doi: 10.3390/polym14010105 (PMC8747385; doi:10.3390/polym14010105)
Supplement: Supplementary file 1 [file polymers-14-00105-s001.zip]

Archive with 1 entries (1 files):
- polymers-1516876-supplementary  .pdf
